# Supplementary material for: Generation of Differentiating and Long-Living Intestinal Organoids Reflecting the Cellular Diversity of Canine Intestine
Source: Cells. 2020 Mar 28;9(4):822. doi: 10.3390/cells9040822 (PMC7226743; doi:10.3390/cells9040822)
Supplement: Supplementary file 1 [file cells-09-00822-s001.zip]

Archive with 5 entries (4 files):
- Supplementary Figures_revised.pdf
- __MACOSX/
- __MACOSX/._Supplementary Figures_revised.pdf
- Supplementary tables1to7.pdf
- __MACOSX/._Supplementary tables1to7.pdf
